# Supplementary material for: Homomeric GluA2(R) AMPA receptors can conduct when desensitized
Source: Nat Commun. 2019 Sep 20;10:4312. doi: 10.1038/s41467-019-12280-9 (PMC6754398; doi:10.1038/s41467-019-12280-9)
Supplement: Supplementary file 5 — Source Data [file 41467_2019_12280_MOESM5_ESM.xlsx]

## Sheet: Figure 1c
Figure 1c
	Receptor	Q/R form	Aux	Tau w des (ms)
	A2	R	none	8.94782
	A2	R	none	10.3289
	A2	R	none	9.95611
	A2	R	none	10.6686
	A2	R	none	8.75409
	A2	R	none	8.52346
	A2	R	none	11.6152
	A2	R	none	10.5534
	A2	R	none	8.91133
	A2	R	gam2	7.84834
	A2	R	gam2	10.904
	A2	R	gam2	7.36717
	A2	R	gam2	8.0151
	A2	R	gam2	7.17548
	A2	R	gam2	7.17274
	A2	R	gam2	9.90961
	A2	R	gam2	7.11858
	A2	R	gam2	8.01402
	A2	R	gam2	9.56083
	A2	R	gam2	9.68791
	A2	R	gam2	15.3726
	A2	R	gam2	13.9356
	A2	R	gam2	7.78584
	A2	R	gam2	10.2504
	A2	R	gam2	8.69321
	A2	R	gam2	10.1841
	A2	R	gam2	14.1252
	A2	R	gam2	11.3627
	A2	R	gam2	11.5855
	A2	R	gam2	9.72618
	A2	R	gam2	11.0349
	A2	R	gam2	10.8253
	A2	R	gam2	21.0917
	A2	R	gam2	10.532
	A2	R	gam2	10.7782
	A2	R	gam2	8.7141
	A2	R	gsg	15.7285
	A2	R	gsg	11.1678
	A2	R	gsg	9.40173
	A2	R	gsg	11.3081
	A2	R	gsg	12.0792
	A2	R	gsg	7.73001
	A2	R	gsg	14.6002
	A2	R	gsg	10.5273
	A2	R	gsg	17.2089
	A2	R	gsg	11.816
	A2	R	gsg	11.8695
	A2	R	gsg	11.1839
	A2	R	gsg	7.3167
	A2	Q	gsg	8.82001
	A2	Q	gsg	7.9876
	A2	Q	gsg	9.02702
	A2	Q	gsg	7.74365
	A2	Q	gsg	9.39696
	A2	Q	gsg	10.1941
	A2	Q	none	5.99171
	A2	Q	none	4.44449
	A2	Q	none	4.1093
	A2	Q	none	5.32444
	A2	Q	none	4.33557
	A2	Q	none	6.09556
	A2	Q	none	7.15843
	A2	Q	none	4.38445
	A2	Q	none	5.41222
	A2	Q	none	5.04412
	A2	Q	none	5.10404
	A2	Q	none	5.90365
	A2	Q	gam2	4.77493
	A2	Q	gam2	5.7634
	A2	Q	gam2	5.92174
	A2	Q	gam2	7.52907
	A2	Q	gam2	12.6863
	A2	Q	gam2	7.08167
	A2	Q	gam2	7.3785
	A2	Q	gam2	6.5413
	A2	Q	gam2	8.57668
	A2	Q	gam2	15.802
	A2	Q	gam2	11.6847
	A2	Q	gam2	6.31243
	A2	Q	gam2	13.5358
	A2	Q	gam2	7.30106
	A2	Q	gam2	6.57825
	A2	Q	gam2	3.94603
	A2	Q	gam2	5.60943
	A2	Q	gam2	6.47945
	A2	Q	gam2	10.1181
	A2	Q	gam2	9.97909
	A2	Q	gam2	8.5061
	A2	R	gam8	10.7234
	A2	R	gam8	25.9928
	A2	R	gam8	21.7075
	A2	R	gam8	18.93
	A2	R	gam8	14.5141
	A2	R	gam8	17.3791
	A2	R	gam8	21.6
	A2	R	gam8	19.1433
	A2	R	gam8	12.8905
	A2	R	gam8	16.7496
	A2	Q	gam8	10.705
	A2	Q	gam8	9.70668
	A2	Q	gam8	7.64407
	A2	Q	gam8	11.0188
	A2	Q	gam8	13.8945
	A2	Q	gam8	11.0407
	A2	Q	gam8	17.2204

## Sheet: Figure 1d
Figure 1d
	Receptor	Q/R form	Aux	I SS (%)
	A2	R	none	13.01
	A2	R	none	12.9129
	A2	R	none	15.1063
	A2	R	none	14.2624
	A2	R	none	11.7985
	A2	R	none	4.96318
	A2	R	none	9.64299
	A2	R	none	11.9949
	A2	R	none	6.38267
	A2	R	gam2	34.141
	A2	R	gam2	40.6215
	A2	R	gam2	23.1696
	A2	R	gam2	54.926
	A2	R	gam2	25.3369
	A2	R	gam2	32.2654
	A2	R	gam2	36.4452
	A2	R	gam2	25.6176
	A2	R	gam2	23.1439
	A2	R	gam2	42.9605
	A2	R	gam2	16.4188
	A2	R	gam2	52.2268
	A2	R	gam2	33.635
	A2	R	gam2	38.4819
	A2	R	gam2	46.79
	A2	R	gam2	30.7629
	A2	R	gam2	53.5328
	A2	R	gam2	42.9378
	A2	R	gam2	41.0613
	A2	R	gam2	55.256
	A2	R	gam2	33.5775
	A2	R	gam2	45.5838
	A2	R	gam2	50.0251
	A2	R	gam2	54.2871
	A2	R	gam2	44.7506
	A2	R	gam2	59.2403
	A2	R	gam2	43.1916
	A2	R	gsg	3.51105
	A2	R	gsg	3.86941
	A2	R	gsg	9.07709
	A2	R	gsg	3.26098
	A2	R	gsg	3.20204
	A2	R	gsg	2.34117
	A2	R	gsg	5.57512
	A2	R	gsg	4.80994
	A2	R	gsg	5.92058
	A2	R	gsg	4.64229
	A2	R	gsg	5.67183
	A2	R	gsg	2.54413
	A2	R	gsg	2.4521
	A2	Q	gsg	3.13211
	A2	Q	gsg	4.06753
	A2	Q	gsg	6.38255
	A2	Q	gsg	1.22447
	A2	Q	gsg	0.566482
	A2	Q	gsg	2.27373
	A2	Q	none	1.63592
	A2	Q	none	0.84381
	A2	Q	none	1.26303
	A2	Q	none	3.03899
	A2	Q	none	1.46691
	A2	Q	none	2.34522
	A2	Q	none	2.75374
	A2	Q	none	3.22684
	A2	Q	none	1.29625
	A2	Q	none	3.53583
	A2	Q	none	0.991393
	A2	Q	none	0.98
	A2	Q	gam2	1.59934
	A2	Q	gam2	2.36204
	A2	Q	gam2	12.7408
	A2	Q	gam2	2.61047
	A2	Q	gam2	4.18714
	A2	Q	gam2	1.20786
	A2	Q	gam2	7.67797
	A2	Q	gam2	4.13666
	A2	Q	gam2	8.45828
	A2	Q	gam2	17.2902
	A2	Q	gam2	7.19047
	A2	Q	gam2	2.86893
	A2	Q	gam2	7.29412
	A2	Q	gam2	3.29176
	A2	Q	gam2	7.70354
	A2	Q	gam2	6.47013
	A2	Q	gam2	4.80774
	A2	Q	gam2	7.52009
	A2	Q	gam2	2.23519
	A2	Q	gam2	6.13472
	A2	Q	gam2	10.1512
	A2	R	gam8	13.0365
	A2	R	gam8	37.9065
	A2	R	gam8	49.0841
	A2	R	gam8	35.5286
	A2	R	gam8	28.4175
	A2	R	gam8	31.3086
	A2	R	gam8	26.3113
	A2	R	gam8	29.4176
	A2	R	gam8	21.2992
	A2	R	gam8	32.2376
	A2	Q	gam8	5.78225
	A2	Q	gam8	4.85111
	A2	Q	gam8	5.75857
	A2	Q	gam8	9.47514
	A2	Q	gam8	5.93534
	A2	Q	gam8	4.83375
	A2	Q	gam8	7.04839

## Sheet: Figure 1f
Figure 1f
	Receptor	Q/R form	Aux	γ (pS)
	A2	Q	none	12.74
	A2	Q	none	21.7367
	A2	Q	none	22.0067
	A2	Q	none	10.1882
	A2	Q	none	13.6005
	A2	Q	none	14.537
	A2	Q	none	12.3348
	A2	Q	none	12.7395
	A2	Q	none	23.0533
	A2	Q	none	17.0483
	A2	Q	none	18.44
	A2	Q	none	19.6667
	A2	Q	gam2	23.4418
	A2	Q	gam2	19.4545
	A2	Q	gam2	25.3745
	A2	Q	gam2	28.5818
	A2	Q	gam2	41.5018
	A2	Q	gam2	22.8891
	A2	Q	gam2	28.9345
	A2	Q	gam2	48.9218
	A2	Q	gam2	39.4564
	A2	Q	gam2	35.9964
	A2	Q	gam2	33.8273
	A2	Q	gam2	28.0836
	A2	Q	gam2	28.4582
	A2	Q	gam2	32.9473
	A2	Q	gam2	44.2836
	A2	Q	gam2	40.3891
	A2	Q	gam2	41.0491
	A2	Q	gam2	27
	A2	Q	gam8	30.2317
	A2	Q	gam8	33.6317
	A2	Q	gam8	38.005
	A2	Q	gam8	36.18
	A2	Q	gam8	25.2617
	A2	Q	gam8	59.4567
	A2	Q	gam8	19.7667
	A2	Q	gsg	11.5432
	A2	Q	gsg	11.297
	A2	Q	gsg	12.8328
	A2	Q	gsg	15.0795
	A2	Q	gsg	11.85
	A2	Q	gsg	7.6287

## Sheet: Figure 4c-e
Figure 4c-e
	Receptor	Q/R form	Type	Tau w des (ms)	Tau w recov (ms)	I SS (%)
	A2	Q	wt	5.30312	33.9436	3.68316
	A2	Q	wt	8.99193	18.749	9.17551
	A2	Q	wt	5.27381	23.534	4.60956
	A2	Q	wt	14.25	24.172	9.61421
	A2	Q	wt	10.1564	16.981	7.04027
	A2	Q	wt	7.64763	21.05	14.7548
	A2	Q	S754D	0.53622	42.26	0.202196
	A2	Q	S754D	0.50073	36.364	0.566549
	A2	Q	S754D	0.52379	53.653	0.686691
	A2	Q	S754D	0.53438	61.466	0.289074
	A2	Q	S754D	0.43922	42.26	0.374455
	A2	R	wt	18.2036	21.229	61.724
	A2	R	wt	8.03533	15.509	32.1019
	A2	R	wt	9.15202	28.8364	32.1988
	A2	R	wt	24.6214	10.635	50.2273
	A2	R	wt	14.6407	21.139	62.3506
	A2	R	S754D	0.65986	51.7832	11.5799
	A2	R	S754D	0.70848	48.316	10.3453
	A2	R	S754D	1.063	79.998	12.4599
	A2	R	S754D	0.81385	36.466	6.19446
	A2	R	S754D	0.67268	74.3689	8.30847

## Sheet: Supp Figure 1c
Supp Figure 1c
	Voltage (mV)	Pair i.d.	Tau w, des (ms)
	60	1	16.6517
	60	2	11.4314
	60	3	19.8411
	60	4	36.3389
	60	5	22.7071
	60	6	20.8828
	60	7	17.1685
	-60	1	8.55992
	-60	2	6.1035
	-60	3	7.78584
	-60	4	12.131
	-60	5	12.7947
	-60	6	12.7436
	-60	7	10.2714

## Sheet: Supp Figure 2b
Supp Figure 2b
	Receptor	Q/R form	TARP γ-2	Tau w, deact (ms)
	A2	R	no	1.39143
	A2	R	no	1.0885
	A2	R	no	0.87491
	A2	R	no	0.899194
	A2	R	no	2.01048
	A2	R	no	1.07674
	A2	R	yes	2.68294
	A2	R	yes	1.94004
	A2	R	yes	3.73906
	A2	R	yes	2.18738
	A2	R	yes	7.9504
	A2	R	yes	2.07914
	A2	R	yes	3.30257
	A2	R	yes	2.64993
	A2	R	yes	3.3126
	A2	R	yes	2.26292
	A2	R	yes	3.50818
	A2	R	yes	6.82473
	A2	R	yes	4.06177
	A2	R	yes	4.05279
	A2	R	yes	4.84338
	A2	R	yes	4.33489
	A2	R	yes	3.38731
	A2	R	yes	3.81848
	A2	Q	no	0.77698
	A2	Q	no	0.43517
	A2	Q	no	0.41112
	A2	Q	no	0.27358
	A2	Q	no	0.86772
	A2	Q	no	0.88533
	A2	Q	no	0.2302
	A2	Q	yes	0.747365
	A2	Q	yes	1.27953
	A2	Q	yes	1.823
	A2	Q	yes	0.51952
	A2	Q	yes	1.2359
	A2	Q	yes	0.97685
	A2	Q	yes	0.512
	A2	Q	yes	0.619382
	A2	Q	yes	1.08124
	A2	Q	yes	0.51561
